# Supplementary material for: Selected Correlates of Attitudes towards Rape Victims among Polish Medical Students
Source: Int J Environ Res Public Health. 2022 May 12;19(10):5896. doi: 10.3390/ijerph19105896 (PMC9141270; doi:10.3390/ijerph19105896)
Supplement: Supplementary file 1 [file ijerph-19-05896-s001.zip]

Archive with 1 entries (1 files):
- ijerph-1687383-supplementary.pdf
